# Supplementary material for: YWHAZ loss is associated with endometrial dysfunction in proliferative-phase endometriosis
Source: Reproduction. 2026 Apr 6;171(4):xaag038. doi: 10.1093/reprod/xaag038 (PMC13058273; doi:10.1093/reprod/xaag038)
Supplement: xaag038_Supplementary_Data [file xaag038_supplementary_data.zip]

Archive with 2 entries (2 files):
- Reproduction_Suppl Table 1 Human Endometriosis Proliferative Phase.pdf
- Supplemantary Figure 1.pdf
